# Supplementary material for: Prediction of Transposable Element Derived Enhancers Using Chromatin Modification Profiles
Source: PLoS One. 2011 Nov 7;6(11):e27513. doi: 10.1371/journal.pone.0027513 (PMC3210180; doi:10.1371/journal.pone.0027513)
Supplement: Table S1 — 1,986 TE-derived enhancers in the GM12878 cell line. (TXT) [file pone.0027513.s006.txt]

Enhancer Chromosome	Enhancer location
chr1	1156307
chr1	1175847
chr1	1829034
chr1	3572078
chr1	3572659
chr1	5975696
chr1	6608622
chr1	6844619
chr1	8150195
chr1	8516008
chr1	8586749
chr1	8746570
chr1	8747219
chr1	9019507
chr1	9610064
chr1	10969175
chr1	11210379
chr1	11963510
chr1	11987770
chr1	12029941
chr1	12132124
chr1	16163385
chr1	16165121
chr1	16174476
chr1	16437106
chr1	16750625
chr1	16866433
chr1	17209554
chr1	17340818
chr1	18540780
chr1	19149512
chr1	19591274
chr1	20325121
chr1	20521371
chr1	21164238
chr1	21534044
chr1	21542808
chr1	23977542
chr1	24024140
chr1	24388718
chr1	24893731
chr1	26487920
chr1	26516764
chr1	26819580
chr1	27333443
chr1	27725922
chr1	27888810
chr1	28074411
chr1	28398650
chr1	28528400
chr1	28718212
chr1	28867894
chr1	31787785
chr1	31788117
chr1	32127676
chr1	32531062
chr1	35222885
chr1	35537217
chr1	36261649
chr1	36327588
chr1	36327969
chr1	38046306
chr1	38411926
chr1	38765796
chr1	39836597
chr1	40333665
chr1	40551256
chr1	41034157
chr1	41877772
chr1	41965403
chr1	45250115
chr1	45632783
chr1	46906131
chr1	51473644
chr1	52642092
chr1	52965284
chr1	53531333
chr1	54954688
chr1	59054004
chr1	59284244
chr1	67452658
chr1	70650449
chr1	75050755
chr1	78008877
chr1	78381482
chr1	83725839
chr1	83726323
chr1	83738337
chr1	84510158
chr1	84811519
chr1	92776876
chr1	99988367
chr1	101375212
chr1	101627212
chr1	109305696
chr1	109838702
chr1	111131236
chr1	111131420
chr1	111216638
chr1	111472763
chr1	115993805
chr1	117082881
chr1	117222329
chr1	117395596
chr1	117999201
chr1	118000320
chr1	119610891
chr1	120006260
chr1	120554811
chr1	144680725
chr1	144702765
chr1	146544105
chr1	148755109
chr1	148850936
chr1	148852651
chr1	149115168
chr1	151583037
chr1	151583407
chr1	151837663
chr1	152030271
chr1	152030744
chr1	152081192
chr1	152797400
chr1	153375589
chr1	153463020
chr1	154196903
chr1	154249277
chr1	154333893
chr1	154334371
chr1	155832947
chr1	158075413
chr1	158308267
chr1	158963349
chr1	159453799
chr1	160767095
chr1	163922717
chr1	166415488
chr1	168151971
chr1	173110183
chr1	173378313
chr1	179666361
chr1	180663943
chr1	181826339
chr1	181826840
chr1	182147426
chr1	183574772
chr1	189410440
chr1	196834570
chr1	198889207
chr1	199640959
chr1	200851556
chr1	200852382
chr1	201990121
chr1	202814805
chr1	205575924
chr1	205654488
chr1	206844716
chr1	213241848
chr1	220033918
chr1	223037536
chr1	223037715
chr1	224338481
chr1	224898189
chr1	225027195
chr1	227681479
chr1	227682500
chr1	228058574
chr1	230800494
chr1	232576320
chr1	234183201
chr1	234228787
chr1	234352221
chr1	244859132
chr1	245357197
chr1	245561925
chr1	246712135
chr1	247167813
chr2	3134744
chr2	3237518
chr2	6367228
chr2	6411250
chr2	7338740
chr2	8370746
chr2	9713900
chr2	10803235
chr2	12056613
chr2	12329056
chr2	13581293
chr2	20429073
chr2	20713847
chr2	23927137
chr2	24392129
chr2	24654042
chr2	24663606
chr2	26375896
chr2	27127593
chr2	30703623
chr2	33863833
chr2	37277859
chr2	37716441
chr2	37973590
chr2	38519521
chr2	38916992
chr2	42034409
chr2	42647944
chr2	42680644
chr2	42988156
chr2	43187427
chr2	43374798
chr2	43483389
chr2	44272492
chr2	47382142
chr2	47770010
chr2	47833082
chr2	47833692
chr2	55599772
chr2	57989492
chr2	60528284
chr2	61856762
chr2	62180465
chr2	62443650
chr2	62740731
chr2	64364353
chr2	64900444
chr2	64920895
chr2	64941566
chr2	64941877
chr2	64942284
chr2	64995910
chr2	65686969
chr2	68505027
chr2	69517569
chr2	69870141
chr2	69870554
chr2	69870764
chr2	69983415
chr2	70213736
chr2	71058357
chr2	71074995
chr2	74044792
chr2	74200635
chr2	74280051
chr2	74546255
chr2	74665017
chr2	74666127
chr2	75136697
chr2	75137008
chr2	75512442
chr2	84969488
chr2	85785643
chr2	95092303
chr2	95092595
chr2	96039877
chr2	96186780
chr2	96254719
chr2	98010420
chr2	98010552
chr2	99319651
chr2	100377886
chr2	100545115
chr2	104959804
chr2	108443423
chr2	108564128
chr2	108635473
chr2	110011227
chr2	112561422
chr2	113286265
chr2	114100661
chr2	118578634
chr2	120154108
chr2	128037639
chr2	130632165
chr2	134426602
chr2	134495821
chr2	134514498
chr2	134865964
chr2	135096224
chr2	135097864
chr2	143389049
chr2	144715047
chr2	147655726
chr2	149118997
chr2	152612055
chr2	152900526
chr2	159751011
chr2	160498728
chr2	161642929
chr2	181737799
chr2	196223265
chr2	201806627
chr2	203812843
chr2	204372991
chr2	208885305
chr2	215568575
chr2	216384569
chr2	216629837
chr2	216630618
chr2	218654450
chr2	218857713
chr2	219090681
chr2	219802320
chr2	219851757
chr2	230395687
chr2	231517694
chr2	232185954
chr2	233673097
chr2	234864410
chr2	235019733
chr2	237631729
chr2	238131316
chr2	238775991
chr2	242360381
chr2	242376655
chr2	242556662
chr3	4491487
chr3	4491880
chr3	4915650
chr3	10003751
chr3	10003907
chr3	11862554
chr3	12501495
chr3	13063060
chr3	14421219
chr3	14735349
chr3	15362382
chr3	15401626
chr3	15654204
chr3	17590086
chr3	20071662
chr3	23178550
chr3	23778712
chr3	25806953
chr3	28258609
chr3	34073771
chr3	39273184
chr3	40987937
chr3	44456570
chr3	44526595
chr3	45629558
chr3	46316160
chr3	46376980
chr3	47242489
chr3	47299649
chr3	47529691
chr3	47748918
chr3	48129218
chr3	48932171
chr3	49370695
chr3	49868599
chr3	52902020
chr3	52992216
chr3	52993087
chr3	53199594
chr3	57632559
chr3	58176033
chr3	58267509
chr3	59207812
chr3	66520025
chr3	71358566
chr3	72296056
chr3	72308709
chr3	73129804
chr3	73616671
chr3	75774609
chr3	81956157
chr3	95264961
chr3	99814788
chr3	101139443
chr3	101536856
chr3	101911449
chr3	102993769
chr3	103189737
chr3	105722052
chr3	108725479
chr3	109326281
chr3	113608742
chr3	114479018
chr3	115509334
chr3	116301918
chr3	116388341
chr3	116388586
chr3	123434916
chr3	123975976
chr3	124284408
chr3	126309815
chr3	126402660
chr3	128800235
chr3	128964412
chr3	130451402
chr3	134643736
chr3	136087962
chr3	139190063
chr3	139190579
chr3	139375760
chr3	153680892
chr3	160386492
chr3	161212553
chr3	162086923
chr3	171013671
chr3	171014248
chr3	173951888
chr3	180246588
chr3	180247303
chr3	181479053
chr3	183917713
chr3	183931002
chr3	184245475
chr3	184359453
chr3	184754959
chr3	184899533
chr3	186408648
chr3	187353396
chr3	187456202
chr3	188265749
chr3	188339523
chr3	194943553
chr3	194944232
chr3	196331610
chr3	196453912
chr3	196454731
chr3	196596890
chr3	198450257
chr4	322131
chr4	905892
chr4	906669
chr4	1168102
chr4	1185377
chr4	1693238
chr4	2570078
chr4	2742446
chr4	3174080
chr4	3174490
chr4	4300503
chr4	7824263
chr4	8253474
chr4	8586878
chr4	9581536
chr4	17225691
chr4	24771781
chr4	24921445
chr4	37353901
chr4	37856656
chr4	37997491
chr4	38723354
chr4	39302566
chr4	40687800
chr4	42324694
chr4	42351572
chr4	56508717
chr4	56509065
chr4	56509485
chr4	56948593
chr4	71763245
chr4	76064422
chr4	76065231
chr4	76842957
chr4	81369860
chr4	86696705
chr4	86697414
chr4	100544669
chr4	103827570
chr4	104009143
chr4	108859472
chr4	113876506
chr4	120440427
chr4	120440846
chr4	123118844
chr4	123828643
chr4	125853367
chr4	128997539
chr4	132688559
chr4	139482821
chr4	144545410
chr4	147164341
chr4	147474423
chr4	147591632
chr4	153694947
chr4	153778226
chr4	153837788
chr4	154580239
chr4	164634506
chr4	170451775
chr4	170595642
chr4	178911791
chr4	184817024
chr4	185440660
chr4	185540538
chr5	477774
chr5	1589295
chr5	1835950
chr5	1845765
chr5	5806339
chr5	6882611
chr5	14160879
chr5	33712354
chr5	33926613
chr5	39110325
chr5	40521424
chr5	50043310
chr5	55660679
chr5	55661239
chr5	61555671
chr5	73963597
chr5	74898332
chr5	77051563
chr5	77269165
chr5	77737537
chr5	77905299
chr5	78237475
chr5	79457051
chr5	89346366
chr5	94107563
chr5	94449445
chr5	96065096
chr5	96178179
chr5	96232185
chr5	96319678
chr5	96554506
chr5	96717664
chr5	105965406
chr5	107885188
chr5	108222639
chr5	111887518
chr5	115341126
chr5	115722818
chr5	116128760
chr5	118395638
chr5	122349961
chr5	122913344
chr5	124298934
chr5	124299809
chr5	124315363
chr5	126094653
chr5	130573526
chr5	131158496
chr5	131632645
chr5	133367383
chr5	133434471
chr5	137221888
chr5	138118638
chr5	138457900
chr5	142460864
chr5	142611257
chr5	147744058
chr5	147744295
chr5	148977044
chr5	148978391
chr5	149846893
chr5	149984506
chr5	150140022
chr5	150454126
chr5	150485322
chr5	150572075
chr5	150573784
chr5	153418737
chr5	153744361
chr5	155762138
chr5	156878947
chr5	156900461
chr5	157089613
chr5	159369264
chr5	159591015
chr5	159591453
chr5	160645932
chr5	162454619
chr5	169063087
chr5	169138527
chr5	169638074
chr5	170748407
chr5	171583870
chr5	172344501
chr5	173102419
chr5	173103615
chr5	173632900
chr5	174839112
chr5	176354472
chr5	176750006
chr5	176772430
chr5	176805356
chr5	176867726
chr5	177683421
chr5	178904108
chr6	323398
chr6	1684644
chr6	2944937
chr6	3063910
chr6	4734508
chr6	5512112
chr6	6336844
chr6	6555467
chr6	6588726
chr6	6630204
chr6	7031513
chr6	7099982
chr6	7223325
chr6	7335628
chr6	8009953
chr6	8010859
chr6	10829313
chr6	11433132
chr6	11567558
chr6	11893916
chr6	11960495
chr6	12221671
chr6	13369722
chr6	20797268
chr6	21546517
chr6	24852033
chr6	26153306
chr6	26379892
chr6	27796388
chr6	28619045
chr6	28971658
chr6	31939256
chr6	32549745
chr6	32942860
chr6	33584351
chr6	34314012
chr6	34391862
chr6	34747923
chr6	34749477
chr6	35324007
chr6	36802321
chr6	38559384
chr6	41332044
chr6	52269763
chr6	52270203
chr6	52464351
chr6	52519436
chr6	52968633
chr6	70661644
chr6	74238359
chr6	75364827
chr6	80930668
chr6	80931655
chr6	83853580
chr6	89260377
chr6	90064831
chr6	90065194
chr6	107543446
chr6	108085708
chr6	109046853
chr6	112205531
chr6	112232761
chr6	116515766
chr6	117000148
chr6	122762874
chr6	126320801
chr6	126350026
chr6	127766734
chr6	127766977
chr6	129969734
chr6	130035801
chr6	130245544
chr6	135377608
chr6	137528434
chr6	137528839
chr6	139390832
chr6	140266702
chr6	143930209
chr6	144427637
chr6	145576828
chr6	149123701
chr6	149609624
chr6	151128549
chr6	154969179
chr6	157083169
chr6	158583952
chr6	158585028
chr6	158612142
chr6	158631947
chr6	159457568
chr6	160272280
chr6	161130890
chr6	161131087
chr6	161511184
chr6	166641346
chr6	166920616
chr6	167284783
chr6	167381474
chr6	167486498
chr7	609673
chr7	1030038
chr7	2118342
chr7	2870271
chr7	5224549
chr7	5225351
chr7	5686605
chr7	21351847
chr7	21352629
chr7	22828222
chr7	23189914
chr7	23240818
chr7	24722331
chr7	24827333
chr7	25900525
chr7	30231079
chr7	32734826
chr7	39629787
chr7	43790980
chr7	43931989
chr7	43998922
chr7	44052921
chr7	44087463
chr7	47676008
chr7	47676858
chr7	47943681
chr7	50079529
chr7	50387498
chr7	55402024
chr7	55583516
chr7	56140833
chr7	63404947
chr7	63764524
chr7	64912051
chr7	64912650
chr7	65755983
chr7	65784018
chr7	65989669
chr7	66273660
chr7	66288146
chr7	71786197
chr7	72273836
chr7	72360124
chr7	73307172
chr7	73702362
chr7	73817088
chr7	75129975
chr7	75786663
chr7	75953887
chr7	76075151
chr7	76411349
chr7	76411737
chr7	86416544
chr7	86527000
chr7	90204684
chr7	91743965
chr7	94968835
chr7	97438682
chr7	97669653
chr7	97686725
chr7	98232027
chr7	99536420
chr7	99801541
chr7	100110760
chr7	101735959
chr7	101860505
chr7	101869626
chr7	101942440
chr7	101973745
chr7	102041643
chr7	102073046
chr7	102170506
chr7	104323438
chr7	104780221
chr7	105774486
chr7	107639809
chr7	114344082
chr7	120957977
chr7	126680163
chr7	128361850
chr7	128549653
chr7	128573577
chr7	128616103
chr7	129984428
chr7	133883263
chr7	138454190
chr7	139823705
chr7	141085049
chr7	144163470
chr7	147892137
chr7	147892634
chr7	148928161
chr7	148928693
chr7	149976962
chr7	150677894
chr7	150800306
chr7	150960317
chr7	151096061
chr7	151096945
chr7	154351452
chr7	154628721
chr7	154628852
chr7	156625010
chr7	158099040
chr7	158342613
chr8	603836
chr8	6271476
chr8	6509870
chr8	6535498
chr8	6623081
chr8	10406694
chr8	10701993
chr8	10733752
chr8	11792888
chr8	12089183
chr8	12668486
chr8	17985111
chr8	22913262
chr8	23132362
chr8	25297797
chr8	25298487
chr8	29142086
chr8	29555634
chr8	33489957
chr8	38746650
chr8	38782365
chr8	41640861
chr8	41692004
chr8	42727984
chr8	42778048
chr8	43137473
chr8	48977553
chr8	54837086
chr8	55087442
chr8	55146227
chr8	56919296
chr8	61778309
chr8	62711318
chr8	65770487
chr8	66953308
chr8	71088803
chr8	71090216
chr8	71615992
chr8	80966209
chr8	82795338
chr8	86289551
chr8	87424909
chr8	90916157
chr8	91709239
chr8	96351105
chr8	98678979
chr8	99152664
chr8	99446341
chr8	99447153
chr8	103178143
chr8	103537171
chr8	103665193
chr8	104060203
chr8	104061033
chr8	105360235
chr8	105360449
chr8	107826851
chr8	115379937
chr8	117731540
chr8	117733289
chr8	119080426
chr8	119606382
chr8	121890324
chr8	124332631
chr8	124498938
chr8	124851664
chr8	125531871
chr8	126718355
chr8	128370030
chr8	129184946
chr8	131020880
chr8	131890685
chr8	132986403
chr8	134581156
chr8	135645182
chr8	135654076
chr8	135801573
chr8	143482187
chr8	144171394
chr8	144445700
chr8	144616119
chr8	144701665
chr8	145624084
chr9	459131
chr9	1919802
chr9	1930051
chr9	4454825
chr9	4805033
chr9	5428846
chr9	6175421
chr9	6588239
chr9	6713589
chr9	7966328
chr9	15519951
chr9	18759510
chr9	19118283
chr9	27357213
chr9	27367553
chr9	33055455
chr9	36448440
chr9	36541881
chr9	37361011
chr9	38078871
chr9	44932248
chr9	45245911
chr9	46528087
chr9	66197123
chr9	70841089
chr9	70841524
chr9	74248153
chr9	74248603
chr9	87520601
chr9	87521321
chr9	90193716
chr9	91144864
chr9	91657024
chr9	94863939
chr9	96458699
chr9	96663701
chr9	97952492
chr9	98201386
chr9	98677518
chr9	99361032
chr9	99859377
chr9	101038348
chr9	101861191
chr9	106577473
chr9	111810072
chr9	114407966
chr9	114528402
chr9	115152111
chr9	115153080
chr9	115381853
chr9	116168544
chr9	122694807
chr9	124066625
chr9	124977323
chr9	125027930
chr9	125800204
chr9	127003191
chr9	127298142
chr9	127363881
chr9	128807896
chr9	129773330
chr9	130683206
chr9	131072630
chr9	131186561
chr9	131382620
chr9	131759140
chr9	132630413
chr9	132991215
chr9	133103353
chr9	133119385
chr9	133487405
chr9	133533096
chr9	134239140
chr9	134247589
chr9	134269864
chr9	134924920
chr9	135755428
chr9	135755946
chr9	136438402
chr9	138780332
chr9	138780923
chr9	138880100
chr9	139693879
chr9	139752985
chr9	139775319
chrX	908069
chrX	1547635
chrX	1559957
chrX	3846619
chrX	6666798
chrX	7190305
chrX	12796129
chrX	13662250
chrX	13670935
chrX	13957597
chrX	15831331
chrX	16639787
chrX	24171242
chrX	24407978
chrX	37848529
chrX	38940485
chrX	40494148
chrX	40697454
chrX	42687875
chrX	46713604
chrX	47227752
chrX	48283647
chrX	49013509
chrX	52943175
chrX	53270230
chrX	53465316
chrX	53465424
chrX	53758483
chrX	56856182
chrX	64732456
chrX	74411342
chrX	75309480
chrX	103060809
chrX	103242505
chrX	103243366
chrX	118960910
chrX	154256963
chrX	154349611
chr10	3907798
chr10	11531281
chr10	11598509
chr10	11781100
chr10	12204367
chr10	12204627
chr10	12345860
chr10	12346843
chr10	13669760
chr10	15009166
chr10	21856117
chr10	21863768
chr10	22218046
chr10	23012382
chr10	24981829
chr10	26759746
chr10	27110336
chr10	27683924
chr10	30840239
chr10	31713084
chr10	35707767
chr10	38340267
chr10	38367537
chr10	42598845
chr10	43233924
chr10	43269065
chr10	43410932
chr10	43411230
chr10	45168888
chr10	49637156
chr10	51861938
chr10	63957503
chr10	63958229
chr10	70386541
chr10	70474293
chr10	71923686
chr10	72008034
chr10	73303298
chr10	73992015
chr10	76169099
chr10	76226032
chr10	76330047
chr10	80714997
chr10	80777581
chr10	82222394
chr10	82347923
chr10	85430130
chr10	88393053
chr10	88393550
chr10	88533037
chr10	91403277
chr10	92621995
chr10	93546817
chr10	93851422
chr10	94439868
chr10	94506725
chr10	94873863
chr10	94874350
chr10	96153403
chr10	96996325
chr10	100153866
chr10	101770725
chr10	101771338
chr10	101907757
chr10	102810063
chr10	103580463
chr10	111706750
chr10	111818116
chr10	112106262
chr10	112363149
chr10	112553601
chr10	120927929
chr10	121035364
chr10	121056532
chr10	121145956
chr10	125303561
chr10	131798021
chr10	133592068
chr10	134257562
chr10	134257697
chr10	134971188
chr10	135311235
chr11	259226
chr11	317620
chr11	618945
chr11	619567
chr11	900080
chr11	1500053
chr11	2599803
chr11	3014583
chr11	6459338
chr11	6582450
chr11	6723560
chr11	7649875
chr11	8510239
chr11	8510792
chr11	9695250
chr11	9724154
chr11	14249036
chr11	16880682
chr11	16881192
chr11	17255621
chr11	18224711
chr11	18258547
chr11	18747939
chr11	30321363
chr11	32084062
chr11	33018544
chr11	33899258
chr11	33918409
chr11	34131942
chr11	35369281
chr11	44045028
chr11	45895375
chr11	47355711
chr11	47385912
chr11	47404106
chr11	56998726
chr11	56999753
chr11	57090533
chr11	58049121
chr11	58696569
chr11	60157750
chr11	60208378
chr11	60288132
chr11	60566599
chr11	60567256
chr11	62123630
chr11	62329257
chr11	63363324
chr11	63463549
chr11	64705903
chr11	64965182
chr11	65187021
chr11	65452773
chr11	65792108
chr11	66069457
chr11	66117897
chr11	66119303
chr11	66570534
chr11	66915500
chr11	66915670
chr11	67010006
chr11	67329450
chr11	67555243
chr11	68573957
chr11	68680869
chr11	68822407
chr11	69838613
chr11	70762072
chr11	70762401
chr11	70762924
chr11	70929015
chr11	70929545
chr11	71429133
chr11	72057884
chr11	72110445
chr11	72151967
chr11	72152195
chr11	72713537
chr11	72967768
chr11	74913195
chr11	75199513
chr11	75262353
chr11	75622962
chr11	77114223
chr11	77467850
chr11	82289789
chr11	82506154
chr11	84499077
chr11	85591575
chr11	87808556
chr11	93158016
chr11	95448516
chr11	95529690
chr11	103274068
chr11	107997748
chr11	109360749
chr11	109806918
chr11	110553816
chr11	111426685
chr11	111958024
chr11	115295652
chr11	115450567
chr11	116832698
chr11	120033622
chr11	120078839
chr11	120612371
chr11	120613158
chr11	120743868
chr11	122678730
chr11	122855566
chr11	124889674
chr11	125660003
chr12	1402782
chr12	2228589
chr12	4302291
chr12	4923255
chr12	6473944
chr12	6924356
chr12	8004553
chr12	8653141
chr12	9408326
chr12	9992742
chr12	12054266
chr12	12069226
chr12	12690374
chr12	13517305
chr12	14284265
chr12	24216511
chr12	24883488
chr12	27223855
chr12	27265874
chr12	31144114
chr12	31144384
chr12	31766569
chr12	31941237
chr12	32317981
chr12	32725649
chr12	38873305
chr12	40979647
chr12	40979979
chr12	47840836
chr12	48261527
chr12	48492380
chr12	49919517
chr12	50037823
chr12	50704963
chr12	50798646
chr12	52896980
chr12	53240904
chr12	53671450
chr12	54396849
chr12	55056165
chr12	58276307
chr12	60931653
chr12	63836642
chr12	64727605
chr12	67177327
chr12	67292745
chr12	69148494
chr12	74160250
chr12	88775620
chr12	88798816
chr12	88878272
chr12	91103246
chr12	91126768
chr12	91350834
chr12	91363401
chr12	91363867
chr12	91511989
chr12	91891597
chr12	91978471
chr12	93323834
chr12	93539624
chr12	93594374
chr12	94021483
chr12	94777754
chr12	99118118
chr12	100928560
chr12	101038505
chr12	102359775
chr12	103589344
chr12	103949342
chr12	104027772
chr12	104683649
chr12	105166150
chr12	107215969
chr12	107459316
chr12	107756705
chr12	108399301
chr12	108971038
chr12	109087829
chr12	109835827
chr12	111341481
chr12	111829968
chr12	112130808
chr12	114495958
chr12	115117648
chr12	115481232
chr12	120066422
chr12	120066796
chr12	120347958
chr12	120913834
chr12	120914290
chr12	121977363
chr12	122510277
chr12	123505236
chr12	123764612
chr12	124200034
chr12	127880720
chr12	130030626
chr12	130143322
chr12	130152581
chr12	131787199
chr12	131847006
chr12	131847270
chr12	131906448
chr13	20908371
chr13	21634398
chr13	27741319
chr13	28130956
chr13	29630094
chr13	29867049
chr13	31788343
chr13	31899155
chr13	31944376
chr13	32209551
chr13	33151931
chr13	34414846
chr13	41970037
chr13	43731666
chr13	43773795
chr13	43995474
chr13	43995847
chr13	44390339
chr13	44446870
chr13	45543905
chr13	47964355
chr13	49162917
chr13	76464935
chr13	76811208
chr13	76901801
chr13	94632969
chr13	100059539
chr13	102457698
chr13	108581929
chr13	112504779
chr13	113288048
chr13	114097047
chr14	19965643
chr14	20220480
chr14	20220628
chr14	20846449
chr14	22660346
chr14	23416296
chr14	33871213
chr14	34470004
chr14	49496887
chr14	49933341
chr14	50739647
chr14	52645632
chr14	57964012
chr14	58490755
chr14	59740822
chr14	63274411
chr14	63282859
chr14	63475585
chr14	64451500
chr14	66186342
chr14	66187118
chr14	67747154
chr14	68200220
chr14	68358936
chr14	71034438
chr14	71060862
chr14	71143594
chr14	72055459
chr14	72826800
chr14	73249536
chr14	74478164
chr14	74832068
chr14	75360769
chr14	75361171
chr14	75771807
chr14	76347333
chr14	76514503
chr14	76857715
chr14	76857946
chr14	77090410
chr14	80467292
chr14	80707004
chr14	88204547
chr14	88867568
chr14	88920484
chr14	89310028
chr14	90294977
chr14	90571953
chr14	90778246
chr14	91794958
chr14	91795930
chr14	92213024
chr14	92905828
chr14	93616668
chr14	94863407
chr14	95113327
chr14	95199105
chr14	95199555
chr14	99757953
chr14	101528788
chr14	102061488
chr14	102855610
chr14	103064926
chr14	103225994
chr14	104196045
chr14	106324269
chr15	26240283
chr15	28776475
chr15	32483099
chr15	32483630
chr15	32629237
chr15	32629804
chr15	33216183
chr15	38486774
chr15	38622947
chr15	38623234
chr15	38833665
chr15	38887396
chr15	40007233
chr15	40353399
chr15	40815987
chr15	41726497
chr15	41888976
chr15	42388187
chr15	42961714
chr15	42961922
chr15	43104348
chr15	43471604
chr15	48524438
chr15	48987122
chr15	49157250
chr15	50544182
chr15	50545592
chr15	55379800
chr15	56597451
chr15	57331077
chr15	57562198
chr15	61960938
chr15	62089397
chr15	62223814
chr15	62972900
chr15	62973906
chr15	63009577
chr15	64551906
chr15	66378410
chr15	68115445
chr15	68115916
chr15	68116520
chr15	68583561
chr15	72045481
chr15	72046080
chr15	72463707
chr15	73088461
chr15	73232496
chr15	73281015
chr15	73718964
chr15	73838357
chr15	75617140
chr15	81216901
chr15	82415600
chr15	83079191
chr15	86966795
chr15	87412449
chr15	88126142
chr15	88376068
chr15	88443386
chr15	88733135
chr15	89197463
chr15	89267593
chr15	94319567
chr15	98075684
chr15	98165027
chr15	99298896
chr15	99299221
chr15	99622037
chr16	1696821
chr16	2767215
chr16	3139994
chr16	3778343
chr16	3788258
chr16	4505384
chr16	4604996
chr16	10299178
chr16	10965803
chr16	10966511
chr16	10983289
chr16	11079297
chr16	11328995
chr16	11784922
chr16	12034985
chr16	12036340
chr16	12751921
chr16	12803437
chr16	14912987
chr16	15592559
chr16	15899296
chr16	15900238
chr16	15962475
chr16	16008801
chr16	17303292
chr16	20594602
chr16	20659871
chr16	22126305
chr16	22274625
chr16	23242614
chr16	23253735
chr16	24949508
chr16	27293514
chr16	27293842
chr16	28060320
chr16	29321003
chr16	29563168
chr16	29649689
chr16	29650930
chr16	29673583
chr16	29881552
chr16	30390178
chr16	30391243
chr16	30454138
chr16	30842389
chr16	30914359
chr16	30915141
chr16	31098086
chr16	31620167
chr16	46084074
chr16	46084923
chr16	47957933
chr16	47958295
chr16	48658986
chr16	55451728
chr16	55503166
chr16	55931450
chr16	56835343
chr16	65774899
chr16	66073127
chr16	66710661
chr16	66856855
chr16	66875510
chr16	66876293
chr16	67009219
chr16	67349093
chr16	68586014
chr16	69068309
chr16	70156825
chr16	73971041
chr16	73971610
chr16	74078201
chr16	76313847
chr16	77554154
chr16	79627848
chr16	80072338
chr16	80306810
chr16	80307226
chr16	80307675
chr16	80388621
chr16	81244628
chr16	82777666
chr16	83097468
chr16	83817884
chr16	84347665
chr16	84538768
chr16	86315818
chr16	86400527
chr16	86401243
chr16	87024619
chr16	87256569
chr16	87397020
chr16	87397232
chr16	87810780
chr16	87835079
chr16	88251700
chr17	1048531
chr17	1118011
chr17	1324209
chr17	1534304
chr17	1573504
chr17	3544285
chr17	3844367
chr17	4113523
chr17	4225371
chr17	4225767
chr17	4861412
chr17	4875423
chr17	7982647
chr17	8651272
chr17	12275520
chr17	12659776
chr17	15844112
chr17	16131210
chr17	17436436
chr17	17507353
chr17	17594323
chr17	18247500
chr17	18255912
chr17	18745019
chr17	18765913
chr17	20375554
chr17	20384851
chr17	20896987
chr17	20985225
chr17	20986207
chr17	22568243
chr17	22690306
chr17	22690588
chr17	23159407
chr17	23835448
chr17	27479104
chr17	30800063
chr17	31161049
chr17	34063677
chr17	35098240
chr17	35139886
chr17	35941679
chr17	35972048
chr17	36057084
chr17	36228797
chr17	37693667
chr17	37983915
chr17	38756451
chr17	38917405
chr17	39619210
chr17	39679569
chr17	39758166
chr17	39780995
chr17	39850767
chr17	40842736
chr17	40862498
chr17	41554607
chr17	41555119
chr17	42532204
chr17	42662613
chr17	42719663
chr17	43274491
chr17	43873618
chr17	44625594
chr17	46261367
chr17	51009732
chr17	52437306
chr17	52788128
chr17	53335231
chr17	55521925
chr17	57217004
chr17	58892840
chr17	59649307
chr17	60412429
chr17	62132927
chr17	62462485
chr17	64006064
chr17	68700665
chr17	70196434
chr17	70521505
chr17	70758188
chr17	70803796
chr17	71403317
chr17	71404013
chr17	71989675
chr17	72036431
chr17	72696145
chr17	72753325
chr17	73621692
chr17	74347065
chr17	74848848
chr17	75689158
chr17	75734678
chr17	76369482
chr17	76378188
chr17	76498672
chr17	76499337
chr17	76500099
chr17	77138919
chr17	77289142
chr18	3576594
chr18	9700851
chr18	10941080
chr18	13127869
chr18	19285728
chr18	19322300
chr18	22586155
chr18	22812640
chr18	27334298
chr18	29534463
chr18	31331185
chr18	31643815
chr18	31983709
chr18	31984153
chr18	34775435
chr18	40743708
chr18	41661555
chr18	41708685
chr18	43460380
chr18	43682388
chr18	44594389
chr18	44949582
chr18	45179710
chr18	47733893
chr18	49928221
chr18	53439471
chr18	53449165
chr18	58324327
chr18	58924285
chr18	59726164
chr18	66012603
chr18	70647777
chr18	70647991
chr18	72216160
chr18	72318195
chr18	72805172
chr18	75018529
chr18	75824458
chr19	611831
chr19	613151
chr19	858628
chr19	989649
chr19	1855399
chr19	2099683
chr19	2345189
chr19	2928485
chr19	3577414
chr19	4059853
chr19	4279339
chr19	4780695
chr19	4781809
chr19	5081160
chr19	5669977
chr19	5990141
chr19	6208806
chr19	6440675
chr19	6592761
chr19	6612985
chr19	6620691
chr19	7021077
chr19	7358291
chr19	8165249
chr19	8166115
chr19	8240401
chr19	8444865
chr19	9593498
chr19	10191820
chr19	10201422
chr19	10243297
chr19	10566261
chr19	10567301
chr19	10575827
chr19	10711034
chr19	11018737
chr19	11151766
chr19	11500485
chr19	11739412
chr19	11821303
chr19	11972574
chr19	13737012
chr19	13925037
chr19	14045268
chr19	14405235
chr19	15436578
chr19	15972613
chr19	15973697
chr19	16632956
chr19	17483102
chr19	17692324
chr19	17748313
chr19	18016664
chr19	18125041
chr19	18275730
chr19	18530145
chr19	18560280
chr19	19004861
chr19	19418002
chr19	19569882
chr19	19748984
chr19	19838800
chr19	23248377
chr19	35019519
chr19	35020194
chr19	37641509
chr19	40145480
chr19	40388591
chr19	40389232
chr19	40895769
chr19	41600882
chr19	41954642
chr19	42033132
chr19	42554227
chr19	43187174
chr19	43242439
chr19	43519513
chr19	43609778
chr19	43739795
chr19	43917694
chr19	44189274
chr19	45027855
chr19	45168178
chr19	45362057
chr19	45389320
chr19	46506589
chr19	46524439
chr19	46625745
chr19	47396213
chr19	47397393
chr19	47465457
chr19	47693592
chr19	48897402
chr19	49199279
chr19	49932104
chr19	50150512
chr19	50211847
chr19	50374269
chr19	50809437
chr19	50863503
chr19	50911857
chr19	50924827
chr19	50987504
chr19	51057532
chr19	51544713
chr19	52469467
chr19	52679694
chr19	52680336
chr19	53813735
chr19	54032064
chr19	54070277
chr19	54523223
chr19	54647202
chr19	54836033
chr19	54836715
chr19	55219967
chr19	55526600
chr19	55655787
chr19	55656238
chr19	56092161
chr19	56767717
chr19	59309992
chr19	59651663
chr19	59651957
chr19	60680561
chr19	61022470
chr19	61023295
chr19	61344740
chr19	62484440
chr19	63509061
chr20	763321
chr20	1464837
chr20	1660831
chr20	1799755
chr20	2229998
chr20	2975193
chr20	3696026
chr20	4649173
chr20	14761404
chr20	15246342
chr20	15261762
chr20	17754633
chr20	17807659
chr20	17932813
chr20	20619909
chr20	25939525
chr20	29736894
chr20	29946893
chr20	30795129
chr20	31606537
chr20	32354012
chr20	32390081
chr20	32455466
chr20	32567386
chr20	32567601
chr20	33196923
chr20	33945409
chr20	34635275
chr20	34656250
chr20	34835162
chr20	34897990
chr20	34905488
chr20	35105572
chr20	35241527
chr20	35353647
chr20	35397652
chr20	36904748
chr20	36954819
chr20	36955206
chr20	37082121
chr20	41813767
chr20	42004329
chr20	42004717
chr20	42972488
chr20	44614158
chr20	46065252
chr20	46402096
chr20	46402766
chr20	46789191
chr20	46790663
chr20	47800829
chr20	47916227
chr20	48216390
chr20	48336074
chr20	48500978
chr20	49464599
chr20	49530704
chr20	50222857
chr20	51756981
chr20	52067853
chr20	54462199
chr20	55407977
chr20	55490184
chr20	55628129
chr20	55690078
chr20	55690838
chr20	56467193
chr20	60150468
chr20	60415432
chr20	61113695
chr20	62158045
chr21	15056981
chr21	15120881
chr21	25593119
chr21	29312115
chr21	33510078
chr21	33561307
chr21	33619821
chr21	33677365
chr21	34670204
chr21	38562369
chr21	39682117
chr21	42356234
chr21	42818558
chr21	43401536
chr21	43402218
chr21	43456326
chr21	43457929
chr21	43557754
chr21	43683832
chr21	43904570
chr21	44137748
chr21	44417510
chr21	46702312
chr21	46853195
chr22	16078284
chr22	16104387
chr22	16457837
chr22	16642148
chr22	16660898
chr22	17027444
chr22	17477260
chr22	17511504
chr22	21810469
chr22	22388400
chr22	22388912
chr22	23127158
chr22	25305801
chr22	27537790
chr22	27893313
chr22	28112268
chr22	28307281
chr22	28523783
chr22	28993660
chr22	29647279
chr22	31929774
chr22	32198490
chr22	32198811
chr22	32294033
chr22	32567867
chr22	33790341
chr22	35179367
chr22	35587598
chr22	35874504
chr22	35925722
chr22	36010662
chr22	36033975
chr22	36360299
chr22	36575839
chr22	36632530
chr22	36888823
chr22	36986390
chr22	37031770
chr22	37296206
chr22	37824268
chr22	37841300
chr22	37992348
chr22	38126193
chr22	38173367
chr22	39140498
chr22	39140733
chr22	39543892
chr22	39748160
chr22	40269721
chr22	40527961
chr22	40806234
chr22	40816198
chr22	41145855
chr22	41244638
chr22	41278132
chr22	41559298
chr22	41990100
chr22	42104215
chr22	44010669
chr22	44021604
chr22	45062462
chr22	45207877
chr22	45775418
chr22	46873367
chr22	48540399
chr22	48659714
chr22	48660389
chr22	48661085
chr22	49327009
chr22	49406715
