# Supplementary material for: Prediction of Transposable Element Derived Enhancers Using Chromatin Modification Profiles
Source: PLoS One. 2011 Nov 7;6(11):e27513. doi: 10.1371/journal.pone.0027513 (PMC3210180; doi:10.1371/journal.pone.0027513)
Supplement: Table S2 — 1,127 TE-derived enhancers in the K562 cell line. (TXT) [file pone.0027513.s007.txt]

Enhancer Chromosome	Enhancer location
chr1	1127145
chr1	1699888
chr1	1811798
chr1	2446925
chr1	3700429
chr1	3936452
chr1	3936908
chr1	3937411
chr1	5900099
chr1	6536873
chr1	8104931
chr1	8105344
chr1	11864918
chr1	11891351
chr1	12201328
chr1	12511443
chr1	14635077
chr1	15742622
chr1	16151760
chr1	16344989
chr1	16886756
chr1	17687277
chr1	19108137
chr1	19409304
chr1	19668519
chr1	21460668
chr1	21545290
chr1	21653908
chr1	21831474
chr1	22104486
chr1	23368172
chr1	25432432
chr1	26132691
chr1	26234693
chr1	26433714
chr1	27226642
chr1	27227037
chr1	28718006
chr1	28868260
chr1	29083340
chr1	29084178
chr1	29356058
chr1	31014273
chr1	35082168
chr1	36046654
chr1	37928308
chr1	39813891
chr1	39950130
chr1	41218889
chr1	42573283
chr1	43055890
chr1	43161528
chr1	43889042
chr1	44770601
chr1	45058971
chr1	45789610
chr1	46041346
chr1	46436267
chr1	47419280
chr1	51757021
chr1	52642387
chr1	52852477
chr1	53421778
chr1	54954473
chr1	55123726
chr1	55278426
chr1	55513864
chr1	70914182
chr1	84341768
chr1	85947127
chr1	91944771
chr1	91970590
chr1	93022895
chr1	95407849
chr1	95417908
chr1	96960287
chr1	100276000
chr1	109651789
chr1	111261195
chr1	113043331
chr1	113562283
chr1	113734627
chr1	114855192
chr1	116848539
chr1	117404919
chr1	118529673
chr1	120203253
chr1	120203760
chr1	143023248
chr1	143203457
chr1	145977769
chr1	146273936
chr1	146326631
chr1	146460917
chr1	147033158
chr1	147481712
chr1	147482433
chr1	147779800
chr1	151582748
chr1	151672718
chr1	151937552
chr1	152592845
chr1	152847452
chr1	153303534
chr1	154071158
chr1	154093874
chr1	154342114
chr1	154430118
chr1	154760734
chr1	155561826
chr1	157313919
chr1	158521159
chr1	159664538
chr1	159692068
chr1	159698998
chr1	159706317
chr1	159767556
chr1	160656152
chr1	163933853
chr1	164725911
chr1	165075524
chr1	165076591
chr1	165951382
chr1	171907214
chr1	177283252
chr1	183520625
chr1	184431270
chr1	191213289
chr1	193094960
chr1	198645022
chr1	200190860
chr1	201203316
chr1	203393245
chr1	203465156
chr1	203867276
chr1	205760091
chr1	209462478
chr1	209846491
chr1	209962853
chr1	210070133
chr1	217328870
chr1	219981859
chr1	225611932
chr1	226003313
chr1	228269841
chr1	229181176
chr1	231909542
chr1	234581841
chr1	234625394
chr1	235143892
chr1	235144502
chr1	239926297
chr1	242597235
chr1	243575221
chr1	244218354
chr1	244372399
chr2	10088122
chr2	11802848
chr2	11999008
chr2	12026099
chr2	12235975
chr2	15648859
chr2	17167833
chr2	19849608
chr2	28467967
chr2	37642602
chr2	39517771
chr2	43048585
chr2	44249776
chr2	44249789
chr2	46397285
chr2	47986058
chr2	48226810
chr2	55540530
chr2	56199362
chr2	60889018
chr2	62378383
chr2	63131309
chr2	65900075
chr2	68484285
chr2	70271085
chr2	74129720
chr2	81562893
chr2	98448018
chr2	98448532
chr2	100904743
chr2	105583873
chr2	108596736
chr2	113158294
chr2	114048795
chr2	119840496
chr2	120018068
chr2	122124375
chr2	127119302
chr2	130603824
chr2	131683253
chr2	131967728
chr2	132228634
chr2	144625641
chr2	144806576
chr2	148318660
chr2	161737913
chr2	161845659
chr2	170363914
chr2	170404882
chr2	170828751
chr2	172078719
chr2	175060089
chr2	179052320
chr2	181553993
chr2	187576465
chr2	190335948
chr2	191454202
chr2	196168769
chr2	197499880
chr2	201082631
chr2	209144681
chr2	219231959
chr2	219482605
chr2	220144987
chr2	224297284
chr2	228024235
chr2	231287009
chr2	233753096
chr2	238267377
chr2	238515619
chr2	239844486
chr2	239845039
chr2	239904104
chr2	240612146
chr2	240723871
chr3	4548437
chr3	4756847
chr3	5098924
chr3	5205437
chr3	6558059
chr3	10159008
chr3	13421596
chr3	13667429
chr3	13668371
chr3	14388638
chr3	15081146
chr3	17747077
chr3	20039708
chr3	20056993
chr3	24536907
chr3	33131312
chr3	33131778
chr3	38011136
chr3	40316582
chr3	45108947
chr3	45290216
chr3	45568539
chr3	48104233
chr3	48258344
chr3	49251395
chr3	50551835
chr3	51398021
chr3	51983903
chr3	51992760
chr3	52090286
chr3	52714018
chr3	53138675
chr3	58860518
chr3	60238435
chr3	70131669
chr3	70132165
chr3	72451447
chr3	75802467
chr3	88191270
chr3	100102746
chr3	114897827
chr3	124269380
chr3	129278620
chr3	129627268
chr3	129749372
chr3	130256372
chr3	130384776
chr3	130600853
chr3	130615067
chr3	130615291
chr3	132127541
chr3	134361339
chr3	134775750
chr3	139928001
chr3	142513678
chr3	143006621
chr3	147744335
chr3	150286436
chr3	154252570
chr3	167119368
chr3	171979399
chr3	173240154
chr3	182070498
chr3	184531390
chr3	187024282
chr3	188722858
chr3	192626014
chr3	195111729
chr3	195290558
chr3	195689338
chr3	196380513
chr3	197354477
chr3	197549097
chr3	197851712
chr3	198054192
chr4	114956
chr4	711057
chr4	1684129
chr4	2907650
chr4	6804442
chr4	6970087
chr4	8600148
chr4	9784174
chr4	14613853
chr4	36679937
chr4	44374975
chr4	56291053
chr4	68262074
chr4	72942383
chr4	75700147
chr4	77374155
chr4	77441592
chr4	79769555
chr4	80079631
chr4	80350592
chr4	81393799
chr4	88530341
chr4	102487640
chr4	104338667
chr4	106602048
chr4	110167972
chr4	119976451
chr4	124490103
chr4	128096381
chr4	133485384
chr4	160043397
chr4	174528434
chr4	185424492
chr4	185695522
chr4	187882347
chr4	188047098
chr5	467634
chr5	468220
chr5	665994
chr5	8065944
chr5	10348006
chr5	10372521
chr5	10642489
chr5	10779527
chr5	12627757
chr5	21377894
chr5	36478399
chr5	43111435
chr5	60309773
chr5	60310664
chr5	61763927
chr5	69732907
chr5	70398956
chr5	84979369
chr5	85902225
chr5	88214883
chr5	95071928
chr5	111912118
chr5	121476849
chr5	122876273
chr5	125878420
chr5	126248032
chr5	131541549
chr5	132139757
chr5	132416292
chr5	134821045
chr5	137117018
chr5	137855442
chr5	138863922
chr5	138997184
chr5	141051168
chr5	148166585
chr5	148705529
chr5	149026068
chr5	149475212
chr5	149653153
chr5	150375802
chr5	150375971
chr5	150441131
chr5	159557947
chr5	163706742
chr5	169105710
chr5	171502779
chr5	171503856
chr5	172416519
chr5	175576187
chr5	175577054
chr5	175895901
chr5	176354842
chr5	176670785
chr5	176787235
chr5	179017618
chr5	179651342
chr5	180191099
chr5	180233783
chr5	180387380
chr5	180405801
chr5	180641033
chr6	3140877
chr6	3283353
chr6	3338164
chr6	6632024
chr6	6657738
chr6	15126707
chr6	15354258
chr6	15677453
chr6	16004158
chr6	16139870
chr6	16217566
chr6	16323602
chr6	16346854
chr6	20411059
chr6	26404429
chr6	26405267
chr6	26661747
chr6	27408788
chr6	27451583
chr6	28156433
chr6	28411415
chr6	28998140
chr6	29056843
chr6	29081063
chr6	31273082
chr6	31728106
chr6	33916229
chr6	35996389
chr6	36938349
chr6	36950172
chr6	39264318
chr6	40214174
chr6	41277551
chr6	42273910
chr6	42702834
chr6	43800707
chr6	44117667
chr6	44301375
chr6	44332738
chr6	57289870
chr6	69734416
chr6	80292308
chr6	83660835
chr6	85557907
chr6	86408710
chr6	87449971
chr6	89186893
chr6	91062835
chr6	96073349
chr6	96073708
chr6	96073857
chr6	97479075
chr6	108789655
chr6	109665076
chr6	113116992
chr6	113117418
chr6	113308244
chr6	116529389
chr6	119510514
chr6	119674655
chr6	126175823
chr6	135545950
chr6	138318202
chr6	139860199
chr6	144906320
chr6	148023667
chr6	150091757
chr6	150378411
chr6	151754001
chr6	151754354
chr6	153237868
chr6	157050325
chr6	158182476
chr6	159210878
chr6	160102943
chr6	160861547
chr6	164118461
chr7	609972
chr7	1144237
chr7	1575892
chr7	1860581
chr7	1861167
chr7	1861975
chr7	2248864
chr7	2962867
chr7	5601815
chr7	6454762
chr7	6584047
chr7	6832339
chr7	7975641
chr7	18183657
chr7	18184494
chr7	23019885
chr7	24801574
chr7	26404687
chr7	35010365
chr7	39728221
chr7	39956938
chr7	40140296
chr7	43763294
chr7	44129311
chr7	50570435
chr7	51411699
chr7	64097279
chr7	65083669
chr7	65083998
chr7	66098869
chr7	72063014
chr7	72113794
chr7	73702626
chr7	74826953
chr7	74909893
chr7	75248117
chr7	86607838
chr7	86620241
chr7	87343674
chr7	90767409
chr7	95703660
chr7	97438946
chr7	99129349
chr7	99270882
chr7	100142069
chr7	100516151
chr7	101332867
chr7	101848345
chr7	102576911
chr7	104949666
chr7	105644422
chr7	106202697
chr7	107966068
chr7	126095523
chr7	126095896
chr7	128289833
chr7	128493899
chr7	128494470
chr7	134505374
chr7	137688047
chr7	138877816
chr7	139523123
chr7	139854183
chr7	142664257
chr7	143043318
chr7	148211637
chr7	148824994
chr7	149201218
chr7	149696761
chr7	150408255
chr7	154351202
chr7	154425320
chr7	154629075
chr7	155887771
chr7	156327842
chr7	158103781
chr7	158461598
chr8	6251753
chr8	8139333
chr8	9066923
chr8	12338295
chr8	15484690
chr8	15538542
chr8	17985738
chr8	22022565
chr8	22141484
chr8	22963606
chr8	42130382
chr8	42764494
chr8	43068316
chr8	49035559
chr8	49035627
chr8	56832885
chr8	57014956
chr8	61754480
chr8	62128916
chr8	68440658
chr8	73150656
chr8	74821738
chr8	91661661
chr8	99850136
chr8	100219464
chr8	100851985
chr8	101477813
chr8	101989540
chr8	102032828
chr8	102190868
chr8	124239071
chr8	125830873
chr8	128700060
chr8	129041737
chr8	131081337
chr8	132985995
chr8	135913576
chr8	142495519
chr8	144372793
chr8	144401422
chr8	145096992
chr8	145230379
chr8	145625249
chr8	146146563
chr8	146248400
chr9	6069716
chr9	31838680
chr9	38028495
chr9	44721626
chr9	44818741
chr9	44932832
chr9	46003546
chr9	46100586
chr9	67292629
chr9	67380437
chr9	69885208
chr9	70824841
chr9	87546649
chr9	89590071
chr9	93588645
chr9	94861868
chr9	94862847
chr9	97228924
chr9	99762990
chr9	99847765
chr9	100143714
chr9	100144365
chr9	100635551
chr9	100653243
chr9	100877577
chr9	102229482
chr9	109085817
chr9	110936361
chr9	112173659
chr9	114224982
chr9	114552806
chr9	122205636
chr9	123036735
chr9	123089493
chr9	123173472
chr9	124133886
chr9	124179430
chr9	125458245
chr9	126671368
chr9	127063979
chr9	130099176
chr9	130307369
chr9	130458079
chr9	131428717
chr9	133500969
chr9	133573181
chr9	134219709
chr9	134986838
chr9	135103815
chr9	137472647
chr9	137473342
chr9	137500948
chr9	137981868
chr9	138425783
chr9	138822961
chr9	138880300
chr9	139142040
chr9	139506257
chr9	139525668
chr9	139592706
chr9	139633327
chrX	2247080
chrX	2427261
chrX	10094257
chrX	23812760
chrX	23881559
chrX	30211725
chrX	39561312
chrX	39876903
chrX	40754689
chrX	43997528
chrX	44088464
chrX	48892116
chrX	49052387
chrX	49241898
chrX	52966569
chrX	53004326
chrX	54225526
chrX	65062846
chrX	76669614
chrX	76669857
chrX	79566009
chrX	79654824
chrX	118255384
chrX	122922161
chrX	122923242
chrX	124366332
chrX	134306041
chrX	135407189
chrX	135820053
chrX	151672626
chrX	153091751
chrX	153091878
chrX	153128820
chrX	153166564
chrX	153167041
chrX	153632615
chrX	154317927
chrX	154318742
chr10	4881915
chr10	5014000
chr10	5104057
chr10	6246901
chr10	13382334
chr10	13429680
chr10	14960734
chr10	15035594
chr10	17469083
chr10	17508026
chr10	23768523
chr10	23841606
chr10	24898187
chr10	30882052
chr10	33300848
chr10	35743278
chr10	42182798
chr10	42469975
chr10	43018243
chr10	43233703
chr10	43270754
chr10	47125604
chr10	61336060
chr10	62373787
chr10	64534087
chr10	64563790
chr10	64753909
chr10	69957527
chr10	70747061
chr10	71988734
chr10	72123414
chr10	73290574
chr10	73750996
chr10	74796859
chr10	75360555
chr10	80498432
chr10	82216854
chr10	89052491
chr10	89053518
chr10	92853906
chr10	92913015
chr10	93160098
chr10	94722416
chr10	99539231
chr10	99590312
chr10	103326145
chr10	103326225
chr10	104604476
chr10	104668394
chr10	105100520
chr10	105418121
chr10	112608263
chr10	121622003
chr10	124680704
chr10	126327274
chr10	133644336
chr10	134968975
chr11	258830
chr11	278760
chr11	495079
chr11	1822731
chr11	2718183
chr11	3239872
chr11	3285706
chr11	4636735
chr11	6367349
chr11	6533068
chr11	6903723
chr11	9363770
chr11	13648248
chr11	14336837
chr11	20437591
chr11	35641555
chr11	43725695
chr11	43930747
chr11	43931065
chr11	44045567
chr11	44509258
chr11	56920249
chr11	57091750
chr11	58295140
chr11	60429668
chr11	61317236
chr11	62069090
chr11	62330067
chr11	63270413
chr11	63793406
chr11	64023900
chr11	64301893
chr11	64522313
chr11	65047247
chr11	65161802
chr11	65176251
chr11	65486361
chr11	65782045
chr11	67008457
chr11	67154027
chr11	68906636
chr11	69472701
chr11	69473844
chr11	69921661
chr11	71132426
chr11	72125167
chr11	72530800
chr11	74062223
chr11	74137999
chr11	74420658
chr11	74738689
chr11	74914519
chr11	74923565
chr11	76091121
chr11	77429011
chr11	77527622
chr11	85523522
chr11	86320487
chr11	91165883
chr11	94916050
chr11	95107103
chr11	97340112
chr11	101761170
chr11	111255568
chr11	111602862
chr11	113816009
chr11	117478828
chr11	118582567
chr11	123547077
chr11	124928368
chr12	622957
chr12	624994
chr12	1284080
chr12	1670478
chr12	6473080
chr12	8286976
chr12	9489944
chr12	9717800
chr12	9729432
chr12	9783880
chr12	10407559
chr12	12830892
chr12	28287299
chr12	33632544
chr12	34171387
chr12	34392434
chr12	41122579
chr12	41123293
chr12	44559330
chr12	44946743
chr12	47032427
chr12	48927562
chr12	50069422
chr12	55118056
chr12	60930928
chr12	66329602
chr12	69916450
chr12	81934330
chr12	90551814
chr12	91938665
chr12	95825919
chr12	105276621
chr12	107037454
chr12	107480121
chr12	107546721
chr12	110290184
chr12	112144356
chr12	112280716
chr12	115456269
chr12	115521196
chr12	115682736
chr12	115965064
chr12	115965111
chr12	119153118
chr12	120219004
chr12	120274257
chr12	120856823
chr12	120986778
chr12	121247767
chr12	121248063
chr12	121384353
chr12	122509201
chr12	122764204
chr12	125958821
chr12	130280962
chr12	130675687
chr12	131773454
chr12	131797774
chr13	21075335
chr13	22399867
chr13	26597732
chr13	29835499
chr13	29937079
chr13	33290522
chr13	41521158
chr13	46583329
chr13	48967916
chr13	59869770
chr13	63548306
chr13	99420673
chr13	100051629
chr13	106017858
chr13	107334395
chr13	107392671
chr13	108023430
chr13	110155458
chr13	113788219
chr14	19715469
chr14	20221302
chr14	20337521
chr14	20527741
chr14	20846929
chr14	23233946
chr14	23917533
chr14	29835977
chr14	30361360
chr14	53934749
chr14	55116912
chr14	64579878
chr14	69774570
chr14	72784285
chr14	74979156
chr14	75794387
chr14	76346950
chr14	76634480
chr14	77428685
chr14	77428940
chr14	99604568
chr14	100307440
chr14	100308104
chr14	102743144
chr14	102851049
chr14	104227319
chr14	105731454
chr15	26213553
chr15	26634213
chr15	32304082
chr15	32446710
chr15	34529135
chr15	35179327
chr15	37596724
chr15	37778531
chr15	37862586
chr15	38241034
chr15	39195522
chr15	39573326
chr15	39907517
chr15	49118292
chr15	54323931
chr15	61974521
chr15	64741401
chr15	65145534
chr15	65333662
chr15	66133567
chr15	67063514
chr15	67063581
chr15	70197501
chr15	72469475
chr15	72969065
chr15	73923605
chr15	76228372
chr15	76645097
chr15	83294792
chr15	83368464
chr15	88406100
chr15	88487224
chr15	88487348
chr15	88993130
chr15	89061855
chr15	89246405
chr15	89299936
chr15	94736866
chr15	99365537
chr15	99365962
chr16	43317
chr16	718457
chr16	1463388
chr16	1601283
chr16	2971420
chr16	3140690
chr16	3179668
chr16	3601617
chr16	4605935
chr16	4758502
chr16	5024158
chr16	5087837
chr16	11256738
chr16	11799040
chr16	11978142
chr16	12038809
chr16	12804718
chr16	14977081
chr16	15592294
chr16	16024159
chr16	16501555
chr16	17014636
chr16	19406751
chr16	23514726
chr16	24648761
chr16	25472924
chr16	25473175
chr16	28700977
chr16	29845663
chr16	29862605
chr16	29862801
chr16	29881325
chr16	30477814
chr16	30724970
chr16	30813342
chr16	31099828
chr16	31099991
chr16	31632627
chr16	46216868
chr16	53520305
chr16	65332251
chr16	65421830
chr16	66154307
chr16	67723824
chr16	67903565
chr16	68122002
chr16	69338391
chr16	79687477
chr16	80072851
chr16	82730433
chr16	83638616
chr16	86055430
chr16	87364291
chr16	87451568
chr16	87813370
chr16	88169596
chr16	88411443
chr17	1172481
chr17	1413180
chr17	1413893
chr17	3993414
chr17	6757858
chr17	7095407
chr17	8092360
chr17	11752703
chr17	13366063
chr17	13383038
chr17	16260835
chr17	17595788
chr17	18660718
chr17	19059472
chr17	20711690
chr17	20711972
chr17	21456332
chr17	21828016
chr17	22440735
chr17	22441127
chr17	22880473
chr17	23618825
chr17	24193283
chr17	25281263
chr17	34112437
chr17	34412518
chr17	34412847
chr17	34744835
chr17	35059948
chr17	35550182
chr17	36237945
chr17	36909677
chr17	37076223
chr17	37339973
chr17	38820538
chr17	42197380
chr17	42721094
chr17	44624915
chr17	45172642
chr17	45911574
chr17	46094313
chr17	50883640
chr17	51009126
chr17	54722771
chr17	55027922
chr17	55567268
chr17	57602782
chr17	59280953
chr17	59437076
chr17	60964514
chr17	64555425
chr17	68485159
chr17	69803749
chr17	69804272
chr17	70284337
chr17	70381934
chr17	71404340
chr17	71775932
chr17	72065566
chr17	72630227
chr17	73590398
chr17	73654272
chr17	73694384
chr17	73822375
chr17	73823115
chr17	74494508
chr17	74981505
chr17	75735032
chr17	76606668
chr17	77054129
chr17	77243208
chr17	77262707
chr17	77279575
chr17	77384359
chr17	77896554
chr17	78304494
chr18	831918
chr18	2293036
chr18	2315666
chr18	3252339
chr18	6719542
chr18	9839650
chr18	19362895
chr18	19419614
chr18	41874241
chr18	42930144
chr18	59185465
chr19	412569
chr19	439096
chr19	742045
chr19	1156988
chr19	1542127
chr19	1698866
chr19	1834803
chr19	1856592
chr19	1892218
chr19	2188187
chr19	2279027
chr19	3650843
chr19	3713156
chr19	4133180
chr19	4326334
chr19	4406860
chr19	4920536
chr19	5116012
chr19	5905334
chr19	5919812
chr19	6409564
chr19	8004421
chr19	8484436
chr19	8497115
chr19	10242419
chr19	10850808
chr19	10899925
chr19	11569814
chr19	11787217
chr19	12266193
chr19	12516219
chr19	13089820
chr19	13720683
chr19	15800889
chr19	16169781
chr19	17046022
chr19	18388561
chr19	18389300
chr19	19005296
chr19	19416671
chr19	19459897
chr19	21103739
chr19	34788510
chr19	34994392
chr19	38979562
chr19	39611809
chr19	40388192
chr19	40563615
chr19	40824936
chr19	41954939
chr19	45631436
chr19	45642717
chr19	45862644
chr19	46031183
chr19	46062338
chr19	47403532
chr19	50086542
chr19	50438313
chr19	50600523
chr19	50673427
chr19	50963769
chr19	51058676
chr19	52056511
chr19	52909259
chr19	52940314
chr19	53087405
chr19	53687954
chr19	53697013
chr19	53909526
chr19	53948881
chr19	53949276
chr19	54094173
chr19	54094929
chr19	54557778
chr19	54837266
chr19	54872751
chr19	55277425
chr19	55580301
chr19	56016022
chr19	56419610
chr19	56546321
chr19	56636541
chr19	56636809
chr19	56790364
chr19	56884512
chr19	56885375
chr19	57385980
chr19	57860950
chr19	58131399
chr19	58353933
chr19	59063192
chr19	59354711
chr19	60784400
chr19	60878761
chr19	62444295
chr19	63692615
chr19	63702190
chr19	63748218
chr19	63776989
chr20	226457
chr20	581251
chr20	1194141
chr20	1396413
chr20	3088157
chr20	3138746
chr20	4011971
chr20	16400905
chr20	22838187
chr20	22980397
chr20	28131840
chr20	29727691
chr20	30329166
chr20	30589629
chr20	30871944
chr20	31452399
chr20	31453401
chr20	32137395
chr20	32728571
chr20	35351826
chr20	36405199
chr20	36419821
chr20	39091561
chr20	42973480
chr20	45393703
chr20	46937335
chr20	47966389
chr20	48064156
chr20	48491024
chr20	56318067
chr20	56398113
chr20	60191880
chr20	60192128
chr20	60415739
chr20	60896592
chr20	60976356
chr20	60976953
chr20	61728806
chr20	61998630
chr21	10120593
chr21	20552824
chr21	24216529
chr21	31954550
chr21	32573619
chr21	32840332
chr21	34368342
chr21	34777867
chr21	38406550
chr21	38407219
chr21	38415188
chr21	42172140
chr21	42696427
chr21	43904316
chr21	44838742
chr21	45837941
chr21	46538159
chr21	46538984
chr21	46568027
chr22	17272218
chr22	17476970
chr22	17815103
chr22	18183181
chr22	18310292
chr22	18377444
chr22	18426552
chr22	18486163
chr22	19542994
chr22	19603236
chr22	19699153
chr22	20181884
chr22	20350710
chr22	20551713
chr22	21204256
chr22	22459777
chr22	23454910
chr22	25219420
chr22	25344359
chr22	27286351
chr22	27526210
chr22	27757016
chr22	27878706
chr22	27993422
chr22	29608422
chr22	30016489
chr22	30216415
chr22	30353531
chr22	31607989
chr22	33983804
chr22	34964874
chr22	35205224
chr22	36385136
chr22	36473135
chr22	37511779
chr22	37739256
chr22	37747254
chr22	38009139
chr22	40106971
chr22	40139125
chr22	41170712
chr22	41245150
chr22	41306842
chr22	41910030
chr22	42696755
chr22	42697346
chr22	44861323
chr22	45378790
chr22	45379165
chr22	45424986
chr22	45670668
chr22	48587737
chr22	48899155
