# Supplementary material for: Prediction of Transposable Element Derived Enhancers Using Chromatin Modification Profiles
Source: PLoS One. 2011 Nov 7;6(11):e27513. doi: 10.1371/journal.pone.0027513 (PMC3210180; doi:10.1371/journal.pone.0027513)
Supplement: Table S3 — 121 TE-derived enhancers shared between the GM12878 and K562 cell lines. (TXT) [file pone.0027513.s008.txt]

Enhancer Chromosome	Enhancer location
chr1	884032
chr1	10995898
chr1	16713283
chr1	17103777
chr1	25749329
chr1	45249847
chr1	52603601
chr1	54438867
chr1	55002376
chr1	147490823
chr1	147780212
chr1	154290881
chr1	154342574
chr1	154573667
chr1	181075966
chr2	3361045
chr2	27848550
chr2	151853299
chr2	161845040
chr2	203208328
chr2	210576018
chr2	238635047
chr3	48317451
chr3	58267981
chr3	130218589
chr3	158289929
chr3	161956077
chr4	970468
chr4	25525260
chr4	49208759
chr4	71789940
chr4	99401620
chr4	152172702
chr5	69381753
chr5	80632931
chr5	82805829
chr5	137252744
chr5	176814978
chr6	3205144
chr6	27264190
chr6	28156052
chr6	28343293
chr6	33786842
chr6	43504090
chr6	100069510
chr6	126349754
chr7	2764770
chr7	65947763
chr7	66231401
chr7	128652109
chr7	149650615
chr8	22518951
chr8	31012031
chr8	101989896
chr8	125608870
chr8	125620310
chr8	142483152
chr9	6671884
chr9	36563155
chr9	45617116
chr9	45618948
chr9	67381372
chr9	100860309
chr9	139282546
chr9	139283095
chrX	3639913
chrX	16639608
chrX	40389227
chr10	27483585
chr10	35708146
chr10	94342590
chr10	95246602
chr10	99150560
chr11	566742
chr11	61648803
chr11	62145617
chr11	63795265
chr11	69727904
chr12	10408294
chr12	31793847
chr12	112152395
chr12	112256949
chr14	23810961
chr14	73249902
chr14	73389052
chr15	100103162
chr16	43200
chr16	2214269
chr16	2241394
chr16	4297305
chr16	30454487
chr16	30617901
chr17	17124526
chr17	39758058
chr17	43263546
chr17	45805078
chr17	70554966
chr19	4132336
chr19	6718075
chr19	11710068
chr19	12372390
chr19	12412352
chr19	13089016
chr19	17994475
chr19	18346065
chr19	43557724
chr19	51980203
chr19	55579933
chr19	58157435
chr19	59298658
chr19	63119333
chr20	1254746
chr20	18436857
chr20	44033146
chr20	60897009
chr20	61966403
chr21	45184903
chr22	22738273
chr22	29808914
chr22	37230750
chr22	41307163
